# Supplementary material for: Urbanization and Unfavorable Changes in Metabolic Profiles: A Prospective Cohort Study of Indonesian Young Adults
Source: Nutrients. 2022 Aug 14;14(16):3326. doi: 10.3390/nu14163326 (PMC9414085; doi:10.3390/nu14163326)
Supplement: Supplementary file 1 [file nutrients-14-03326-s001.zip]

Archive with 1 entries (1 files):
- nutrients-1832569-supplementary.pdf
